# Supplementary material for: Ecological traits interact with landscape context to determine bees’ pesticide risk
Source: Nat Ecol Evol. 2023 Feb 27;7(4):547–56. doi: 10.1038/s41559-023-01990-5 (PMC10089916; doi:10.1038/s41559-023-01990-5)
Supplement: Supplementary file 4 — Supplementary Table 2 lists all detected compounds, their frequency, mean LD50 and associated risk. Supplementary Table 5 lists all screened compounds and estimated detection limits (LODs). [file 41559_2023_1990_MOESM4_ESM.xlsx]

## Sheet: Supplementary Table 2.
Supplementary Table 2. All compounds detected in the study. Compound names, type (I: insecticide, F: fungicide, H: herbicide, N: nematicide, M: metabolite, A: acaricides, G: plant growth regulator) and higher order chemical classifications are provided with their mean LD50 values (average of contact and oral LD50 for adult Apis mellifera (PPDB 2022)). Different compounds were detected in differen…
						Apis mellifera			Bombus terrestris			Osmia bicornis
Compound name (Type)	Pesticide group	LD50 mean	Crops	Sample Material		Compound-specific risk	Det. Freq		Compound-specific risk	Det. Freq		Compound-specific risk	Det. Freq
2,6-dichlorobenzamide (H/M)	Benzamide	NA	CLO	N		NA	1 (4%)		NA	2 (9%)		NA	0 (0%)
Acetamiprid (I)	Neonicotinoid	11.3	APP / CLO / OSR	N / P		2.99	18 (75%)		4.30062	14 (64%)		5.02	15 (94%)
Atrazin (H)	Triazine	100*	APP	P		3.92e-05	1 (4%)		NA	0 (0%)		NA	0 (0%)
Azoxystrobin (F)	Strobilurin	113*	APP / CLO / OSR	N / P		0.047	19 (79%)		0.157964	13 (59%)		0.0797	11 (69%)
Benzovindiflupyr (F)	Amide	105*	APP / CLO / OSR	P		0.0128	5 (21%)		0.0102316	4 (18%)		0.00126	1 (6%)
Bixafen (F)	Pyrazole	111*	APP / CLO / OSR	N / P		0.0256	10 (42%)		0.0282927	6 (27%)		0.00281	3 (19%)
Boscalid (F)	Carboxamide	183*	APP / CLO / OSR	N / P		0.0482	14 (58%)		0.23518	4 (18%)		0.0637	5 (31%)
Carbendazim (F)	Benzimidazole	75*	APP / CLO / OSR	P		0.00515	10 (42%)		0.00502187	7 (32%)		0.00587	15 (94%)
Chloridazon (H)	Pyridazinone	200*	APP / CLO / OSR	N / P		0.00116	4 (17%)		0.0455724	4 (18%)		0.00176	3 (19%)
Clomazone (H)	Isoxazolidinone	82.9*	APP / OSR	P		0.00114	5 (21%)		NA	0 (0%)		0.00055	1 (6%)
Cyazofamid (F)	Cyanoimidazole	126*	CLO	P		NA	0 (0%)		0.00361542	1 (5%)		NA	0 (0%)
Cyprodinil (F)	Anilinopyrimidine	93.8**	APP	P		0.00102	1 (4%)		0.00176	1 (5%)		0.00205	1 (6%)
Difenoconazole (F)	Triazole	139*	CLO / OSR	P		0.000445	2 (8%)		0.00335307	2 (9%)		NA	0 (0%)
Dimethomorph (F)	Morpholine	67.2*	APP / OSR	P		0.0003	2 (8%)		NA	0 (0%)		NA	0 (0%)
Ethofumesate (H)	Benzofuran	50.0*	APP / OSR	P		0.0464	9 (38%)		0.042784	3 (14%)		0.0305	3 (19%)
Fenpropidin (F)	Unclassified	28.0***	OSR	P		0.000657	1 (4%)		0.0107143	1 (5%)		NA	0 (0%)
Fenpropimorph (F)	Morpholine	97.8*	OSR	N / P		0.0133	2 (8%)		0.0797485	2 (9%)		0.000613	1 (6%)
Flufenacet (H)	Oxyacetamide	105*	APP / OSR	P		0.000196	2 (8%)		0.000258126	1 (5%)		0.000165	2 (12%)
Fluopicolide (F)	Benzamide	171*	CLO	P		NA	0 (0%)		0.00178886	1 (5%)		NA	0 (0%)
Fluopyram (F)	Benzamide, pyramide	101*	APP / CLO / OSR	N / P		0.162	20 (83%)		0.0837623	19 (86%)		0.152	16 (100%)
Fluxapyroxad (F)	Pyrazolium	105*	APP / CLO / OSR	P		0.000326	4 (17%)		0.000559033	2 (9%)		0.000234	3 (19%)
Hexythiazox (A)	Carboxamide	156*	APP / OSR	P		0.00243	2 (8%)		0.00961538	1 (5%)		NA	0 (0%)
Imidacloprid (I)	Neonicotinoid	0.0424	OSR	P		NA	0 (0%)		0.342385	1 (5%)		14	2 (12%)
Indoxacarb (I)	Oxadiazine	0.156	APP / OSR	P		738	9 (38%)		1067.02	6 (27%)		287	6 (38%)
Isoproturon (H)	Urea	198	APP / OSR	N / P		5.18e-05	3 (12%)		0.000776911	3 (14%)		4.94e-05	2 (12%)
Isopyrazam (H)	Pyrazole	196*	APP / OSR	P		0.000223	2 (8%)		NA	0 (0%)		NA	0 (0%)
Mandipropamid (F)	Mandelamide	200*	CLO	P		0.0013	6 (25%)		8.25e-05	1 (5%)		NA	0 (0%)
Metalaxyl (F)	Phenylamide	235	OSR	P		1.43e-05	1 (4%)		NA	0 (0%)		NA	0 (0%)
Metamitron (H)	Triazinone	98.6*	APP / CLO / OSR	N / P		0.113	15 (62%)		0.708803	14 (64%)		0.261	15 (94%)
Metazachlor (H)	Chloroacetamide	86.1*	OSR	N		3.06e-05	1 (4%)		NA	0 (0%)		NA	0 (0%)
Methabenzthiazuron (H)	Urea	0.800	OSR	N		0.00338	1 (4%)		NA	0 (0%)		NA	0 (0%)
Metobromuron (H)	Urea	160**	APP / OSR	P		0.000436	2 (8%)		0.000658101	1 (5%)		0.0049	5 (31%)
Metolachlor (H)	Chloroacetamide	110**	OSR	P		NA	0 (0%)		0.00109091	1 (5%)		NA	0 (0%)
Metrafenon (F)	Benzophenone	107**	APP / OSR	P		0.000351	1 (4%)		0.000514019	1 (5%)		NA	0 (0%)
Penconazole (F)	Triazole	7.1*	APP / OSR	P		0.223	3 (12%)		0.167324	1 (5%)		0.191	2 (12%)
Phenmedipham (H)	Carbamate	102*	APP / CLO / OSR	N / P		0.0103	9 (38%)		0.0473555	6 (27%)		0.00662	7 (44%)
Picoxystrobin (F)	Strobilurin type- methoxyacrylate	200*	APP / OSR	N / P		0.00281	3 (12%)		0.020826	2 (9%)		0.00539	3 (19%)
Prochloraz (F)	Imidazole	121***	APP / OSR	P		0.00165	1 (4%)		0.0163062	2 (9%)		0.000761	2 (12%)
Propamocarb (F)	Carbamate	92.0*	APP / CLO / OSR	N / P		0.00607	9 (38%)		0.0162663	9 (41%)		0.000254	1 (6%)
Propyzamide (H)	Benzamide	118*	CLO	N / P		0.0177	4 (17%)		0.0151932	4 (18%)		NA	0 (0%)
Prosulfocarb (H)	Thiocarbamate	91.7**	APP / CLO / OSR	P		0.0436	6 (25%)		0.0818539	6 (27%)		0.122	6 (38%)
Prothioconazole-Desthio (F/M)	Triazolinthione	85.5*	APP / CLO / OSR	N / P		0.159	14 (58%)		0.0222947	6 (27%)		0.00848	4 (25%)
Pyraclostrobin (F)	Strobilurin	105*	APP / CLO / OSR	N / P		0.0307	18 (75%)		0.019381	12 (55%)		NA	0 (0%)
Quinmerac (H)	Quinoline	104*	CLO / OSR	N		0.00232	2 (8%)		NA	0 (0%)		NA	0 (0%)
Tau-Fluvalinate (I)	Pyrethroid	12.3	APP / CLO / OSR	P		0.193	4 (17%)		NA	0 (0%)		NA	0 (0%)
Tebuconazole (F)	Triazole	142*	APP / CLO / OSR	N / P		0.0553	11 (46%)		4.5717	4 (18%)		0.00165	1 (6%)
Terbuthylazine (H)	Triazine	27.3*	APP / OSR	P		0.00286	2 (8%)		0.0113553	1 (5%)		NA	0 (0%)
Terbuthylazine Desethyl (H/M)	Triazine	27.3	CLO	N		NA	0 (0%)		0.000683835	2 (9%)		NA	0 (0%)
Thiacloprid (I)	Neonicotinoid	28.1	APP / CLO / OSR	N / P		2.82	24 (100%)		2.0398	20 (91%)		3.09	12 (75%)
Tribenuron-Methyl (H)	Sulfonylurea	53.8*	APP / CLO / OSR	P		0.00296	4 (17%)		0.000941395	1 (5%)		0.00386	2 (12%)
Trifloxystrobin (F)	Strobilurin	200*	APP / CLO / OSR	P		0.00295	6 (25%)		0.002592	6 (27%)		0.00274	9 (56%)
Triflusulfuron-Methyl (H)	Sulfonylurea	100*	OSR	P		0.00022	1 (4%)		0.0077	3 (14%)		0.00132	1 (6%)
Trinexapac-Ethyl (G)	Cyclohexanecarboxylate derivative	200*	OSR	P		0.00048	1 (4%)		NA	0 (0%)		NA	0 (0%)
*LD50s are based on limit tests42.
**Contact LD50 is based on limit test42.
***Oral LD50 is based on limit test42.

## Sheet: Supplementary Table 5.
Supplementary Table 5. Screened compounds in pollen and nectar samples and estimated detection limits (LODs). ND: not determined. NA: not analysed.
Compound name	CAS No	Cropa	Analytical technique	Pollen LODb (ng/g)	Nectar LODc (ng/ml)
2,6-dichlorobenzamide	2008-58-4		LC-MS/MS	ND	0.1
Acetamiprid	135410-20-7		LC-MS/MS	0.03	0.05
Alachlor	15972-60-8		LC-MS/MS	ND	5
Allophanate	23564-05-8		LC-MS/MS	ND	1
Alpha-cypermethrin	67375-30-8	OSR; CLO	GC-MS	1	NA
Alpha-endosulfan	959-98-8		GC-MS	0.5	NA
Amidosulfuron	120923-37-7		LC-MS/MS	5	0.5
Amisulbrom	348635-87-0		LC-MS/MS	ND	20
Atrazin	1912-24-9		LC-MS/MS	0.1	0.1
Atrazine-desethyl	6190-65-4		LC-MS/MS	5	0.05
Atrazine-desisopropyl	1007-28-9		LC-MS/MS	1	0.5
Azoxystrobin	131860-33-8	OSR	LC-MS/MS	0.05	0.05
Benzovindiflupyr	1072957-71-1		LC-MS/MS	0.3	0.1
Beta-cyfluthrin	1820573-27-0	OSR; APP; CLO	GC-MS	1	NA
Beta-endosulfan	33213-65-9		GC-MS	0.5	NA
Bitertanol	55179-31-2		LC-MS/MS	10	2
Bixafen	581809-46-3		LC-MS/MS	0.3	0.1
Boscalid	188425-85-6	OSR	LC-MS/MS	1	0.5
Carbendazim	10605-21-7		LC-MS/MS	0.05	0.1
Carfentrazone-ethyl	128639-02-1		LC-MS/MS	0.5	0.5
Chloridazon	1698-60-8		LC-MS/MS	0.2	0.08
Chlorpyrifos	2921-88-2		GC-MS	0.5	NA
Clethodim	99129-21-2	OSR; CLO	LC-MS/MS	5	1
Clomazone	81777-89-1	OSR	LC-MS/MS	0.2	0.1
Clothianidin	210880-92-5		LC-MS/MS	0.2	0.5
Cyazofamid	120116-88-3		LC-MS/MS	1	0.5
Cycloxydim	101205-02-1	OSR; APP; CLO	LC-MS/MS	1	1
Cyflufenamid	180409-60-3		LC-MS/MS	5	0.5
Cyfluthrin	68359-37-5		GC-MS	1	NA
Cymoxanil	57966-95-7		LC-MS/MS	5	0.5
Cypermethrin	52315-07-8		GC-MS	0.5	NA
Cyprodinil	121552-61-2		LC-MS/MS	2	0.5
Deltamethrin	52918-63-5		GC-MS	1	NA
Difenoconazole	119446-68-3	OSR	LC-MS/MS	0.3	0.5
Diflufenican	83164-33-4		LC-MS/MS	5	0.5
Dimethoate	60-51-5		LC-MS/MS	0.5	0.1
Dimethomorph	110488-70-5		LC-MS/MS	0.1	0.5
Diuron	330-54-1		LC-MS/MS	5	0.5
Epoxiconazole	135319-73-2		LC-MS/MS	10	0.3
Esfenvalerate	66230-04-4		GC-MS	1	NA
Ethofumesate	26225-79-6		LC-MS/MS	1	0.5
Fenpropidin	67306-00-7		LC-MS/MS	0.3	0.3
Fenpropimorph	67564-91-4		LC-MS/MS	0.5	0.1
Florasulam	145701-23-1		LC-MS/MS	0.5	0.3
Fludioxonil	131341-86-1		LC-MS/MS	2	1
Flufenacet	142459-58-3		LC-MS/MS	0.1	0.05
Fluopicolide	239110-15-7		LC-MS/MS	5	1
Fluopyram	658066-35-4	OSR	LC-MS/MS	0.03	0.05
Fluoxastrobin	361377-29-9		LC-MS/MS	0.5	0.2
Flupyrsulfuron-methyl	144740-54-5	APP	LC-MS/MS	0.5	0.5
Flurtamone	96525-23-4		LC-MS/MS	0.05	0.05
Fluxapyroxad	907204-31-3	OSR	LC-MS/MS	0.05	0.05
Foramsulfuron	173159-57-4		LC-MS/MS	0.05	0.5
Hexazinone	51235-04-2		LC-MS/MS	2	0.05
Hexythiazox	78587-05-0	APP	LC-MS/MS	0.5	0.3
Imazalil	35554-44-0		LC-MS/MS	5	0.5
Imidacloprid	138261-41-3		LC-MS/MS	0.1	0.5
Indoxacarb	173584-44-6	OSR; APP	LC-MS/MS	0.3	1
Iodosulfuron-methyl	144550-36-7	APP	LC-MS/MS	5	5
Ipconazole	125225-28-7		LC-MS/MS	ND	1
Isoproturon	34123-59-6		LC-MS/MS	0.01	0.04
Isopyrazam	881685-58-1		LC-MS/MS	0.1	0.1
Lambda-cyhalothrin	91465-08-6		GC-MS	0.5	NA
Linuron	330-55-2		LC-MS/MS	2	0.1
Mandipropamid	374726-62-2		LC-MS/MS	0.2	0.1
Mesotrione	104206-82-8		LC-MS/MS	ND	50
Metalaxyl	57837-19-1		LC-MS/MS	0.05	0.1
Metamitron	41394-05-2		LC-MS/MS	0.3	0.1
Metazachlor	67129-08-2		LC-MS/MS	0.1	0.05
Metconazole	125116-23-6	OSR	LC-MS/MS	5	1
Methabenzthiazuron	18691-97-9		LC-MS/MS	0.2	0.05
Methiocarb	2023-65-7		LC-MS/MS	5	0.5
Metobromuron	3060-89-7		LC-MS/MS	0.3	0.5
Metolachlor	51218-45-2		LC-MS/MS	0.5	0.5
Metrafenon	220899-03-6		LC-MS/MS	0.5	0.5
Metribuzin	21087-64-9		LC-MS/MS	5	0.3
Metsulfuron-methyl	74223-64-6		LC-MS/MS	5	0.5
Napropamide	15299-99-7	OSR	LC-MS/MS	0.1	0.1
Oxathiapiprolin	1003318-67-9		LC-MS/MS	0.5	0.5
Penconazole	66246-88-6	APP	LC-MS/MS	0.5	0.5
Pendimethalin	40487-42-1		LC-MS/MS	ND	0.5
Permethrin	52645-53-1		GC-MS	10	NA
Phenmedipham	13684-63-4		LC-MS/MS	0.1	0.05
Picolinafen	137641-05-5		LC-MS/MS	10	0.5
Picoxystrobin	117428-22-5		LC-MS/MS	0.1	0.05
Pirimicarb	23103-98-2		LC-MS/MS	1	0.1
Prochloraz	67747-09-5		LC-MS/MS	0.5	0.3
Propamocarb	24579-73-5		LC-MS/MS	0.1	0.1
Propaquizafop	111479-05-1	OSR; APP; CLO	LC-MS/MS	5	0.5
Propiconazole	60207-90-1		LC-MS/MS	5	1
Propyzamide	23950-58-5	OSR; APP; CLO	LC-MS/MS	0.5	0.1
Prosulfocarb	52888-80-9		LC-MS/MS	1	0.3
Prothioconazole-Desthio	120983-64-4	metabolite of Prothioconazole: OSR; CLO	LC-MS/MS	2	0.5
Pymetrozine	123312-89-0	OSR	LC-MS/MS	ND	0.5
Pyraclostrobin	175013-18-0	OSR; APP	LC-MS/MS	0.05	0.1
Pyriofenone	688046-61-9		LC-MS/MS	1	0.5
Pyroxsulam	422556-08-9		LC-MS/MS	0.5	0.5
Quinmerac	90717-03-6		LC-MS/MS	ND	0.2
Rimsulfuron	122931-48-0		LC-MS/MS	0.5	0.5
Sedaxane	874967-67-6		LC-MS/MS	0.5	0.1
Silthiofam	175217-20-6		LC-MS/MS	0.5	0.1
Simazine	122-34-9		LC-MS/MS	5	0.5
Spiroxamine	118134-30-8		LC-MS/MS	0.5	0.5
Sulfosulfuron	141776-32-1		LC-MS/MS	1	1
Tau-fluvalinate	102851-06-9	OSR; CLO	GC-MS	1	NA
Tebuconazole	107534-96-3	OSR; CLO	LC-MS/MS	1	1
Terbuthylazine	5915-41-3		LC-MS/MS	0.5	0.5
Terbuthylazine Desethyl	30125-63-4		LC-MS/MS	5	0.1
Terbutryn	886-50-0		LC-MS/MS	5	0.5
Thiacloprid	111988-49-9	OSR; APP; CLO	LC-MS/MS	0.05	0.01
Thiamethoxam	153719-23-4		LC-MS/MS	2	0.1
Thiencarbazone-methyl	317815-83-1		LC-MS/MS	10	20
Thifensulfuron-methyl	79277-27-3		LC-MS/MS	1	1
Tri-allate	2303-17-5		LC-MS/MS	ND	1
Trifloxystrobin	141517-21-7		LC-MS/MS	0.1	0.05
Trifloxystrobin acid	252913-85-2	OSR; APP	LC-MS/MS	10	1
Triflusulfuron-Methyl	101200-48-0		LC-MS/MS	0.1	0.1
Triflusulfuron-methyl	126535-15-7		LC-MS/MS	0.1	0.1
Trinexapac-Ethyl	95266-40-3		LC-MS/MS	2	1
Triticonazole	131983-72-7		LC-MS/MS	5	5
a The focal crop (OSR: oilseed rape; APP: apple; CLO: clover) where a compound (within a formulated product) is approved for use in Sweden. Information on acaricides, fungicides, herbicides, and insecticides are from the Swedish Board of Agriculture in 2019, whilst herbicides in oilseed and clover are from the Swedish Board of Agriculture recommendations in 2022. * compounds not screaned in 2019,…
b Estimated from fortified pollen samples at different concentration levels between 0.1-125 ng/g
c Estimated from calibration curve in 30 % sugar solution
